# Supplementary material for: Advancements in Renal Imaging: A Comprehensive Systematic Review of PET Probes for Enhanced GFR and Renal Perfusion Assessment
Source: Diagnostics (Basel). 2025 Dec 15;15(24):3209. doi: 10.3390/diagnostics15243209 (PMC12731976; doi:10.3390/diagnostics15243209)
Supplement: Supplementary file 1 [file diagnostics-15-03209-s001.zip]

Archive with 1 entries (1 files):
- diagnostics-4015242-supplementary.pdf
